# Supplementary material for: The Role of Enoyl Reductase in the Monacolin K Biosynthesis Pathway in Monascus spp
Source: J Fungi (Basel). 2025 Mar 4;11(3):199. doi: 10.3390/jof11030199 (PMC11943018; doi:10.3390/jof11030199)
Supplement: Supplementary file 1 [file jof-11-00199-s001.zip]

Archive with 1 entries (1 files):
- jof-3488439-supplementary.pdf
